# Supplementary material for: Bioinformatics analysis of common key genes and pathways of intracranial, abdominal, and thoracic aneurysms
Source: BMC Cardiovasc Disord. 2021 Jan 6;21:14. doi: 10.1186/s12872-020-01838-x (PMC7788746; doi:10.1186/s12872-020-01838-x)
Supplement: Supplementary file 4 — Additional file 4.The datasets used in the project for module preservation identification. [file 12872_2020_1838_MOESM4_ESM.xlsx]

## Sheet: Additional file 4
Table: The datasets used in the project for module preservation identification and validation.
GEO accession number	Aneurysm type	Platform	No of samples	Normalization method	Relevant available clinical information
GSE57691	AAA	GPL10558 Illumina HumanHT-12 V4.0 expression beadchip	49	Quantile	Small AAA: 20; large AAA: 29
GSE122897	ICA	GPL16791 Illumina HiSeq 2500 (Homo sapiens)	44	TMM	Ruptured: 22; unruptured aneurysms: 21
GSE5180	AA	GPL96 [HG-U133A] Affymetrix Human Genome U133A Array	12	Fastlo*	Bicuspid aorta valve: 13; tricuspid aorta valve: 12
Validation datasets
GSE13353	saccular intracranial aneurysm	GPL570 [HG-U133_Plus_2] Affymetrix Human Genome U133 Plus 2.0 Array	19	Quantile	Ruptured aneurysm: 11; unruptured aneurysm: 8
GSE7084	AAA	GPL2507 Sentrix Human-6 Expression BeadChip	6	Quantile	Female: 2; Male: 4; Mean age: 67.8
GSE98278	terminal AAA	GPL10558 Illumina HumanHT-12 V4.0 expression beadchip	48	Quantile	Elective stable abdominal aortic aneurysms: 31; Ruptured abdominal aortic aneurysms: 17
AAA: abdominal aortic aneurysm
AA: aortic aneurysm
ICA: intracranial aneurysm
*Fastlo is a modified version of cyclic loess normalization. Ballman et al. Bioinformatics 2004; 20:2778–2786
