# Supplementary material for: Bioinformatics analysis of common key genes and pathways of intracranial, abdominal, and thoracic aneurysms
Source: BMC Cardiovasc Disord. 2021 Jan 6;21:14. doi: 10.1186/s12872-020-01838-x (PMC7788746; doi:10.1186/s12872-020-01838-x)
Supplement: Supplementary file 5 — Additional file 5. Full analyse results for all module preservation statistics [file 12872_2020_1838_MOESM5_ESM.xlsx]

## Sheet: Additional file 5
Table. Full analyse results for all module preservation statistics
referenceSet	testSet	module	moduleType	moduleSize	medianRank.qual	propVarExplained.qual	meanSignAwareKME.qual	meanSignAwareCorDat.qual	meanAdj.qual	meanMAR.qual	medianRank.pres	medianRankDensity.pres	medianRankConnectivity.pres	propVarExplained.pres	meanSignAwareKME.pres	meanSignAwareCorDat.pres
reference set	GSE13353	0.1	all-network sample	500	2	0.265786	0.443439	0.264803	0.011121	0.0696452	4	4	3	0.303403	0.14191	0.0480372
reference set	GSE13353	2	hub genes	55	1	0.431728	0.646055	0.420505	0.036677	0.13285	1	1	1	0.486576	0.624293	0.368761
reference set	GSE7084	0.1	all-network sample	500	4	0.237508	0.410758	0.254798	0.00946394	0.067852	3	2.5	3	0.330473	0.0750199	0.0557201
reference set	GSE7084	2	hub genes	55	1	0.431728	0.646055	0.420505	0.036677	0.13285	1	1	1	0.563878	0.201699	0.168208
reference set	GSE98278	0.1	all-network sample	500	4	0.231798	0.408039	0.249436	0.00830803	0.0654421	4	4	4	0.125688	0.200275	0.1075
reference set	GSE98278	2	hub genes	55	1	0.431728	0.646055	0.420505	0.036677	0.13285	1	1	1	0.304419	0.518985	0.282927
referenceSet	testSet	module	meanAdj.pres	meanMAR.pres	bicor.kIM	bicor.kME	bicor.kMEall	bicor.bicor	bicor.MAR	separability.qual	separability.pres	Zsummary.qual	Z.propVarExplained.qual	Z.meanSignAwareKME.qual	Z.meanSignAwareCorDat.qual	Z.meanAdj.qual
reference set	GSE13353	0.1	0.0171217	0.0986788	0.147823	0.268402	0.263935	0.148446	0.154255	0.00699349	0.00656693	1.17568	1.47673	1.19284	0.650068	1.15851
reference set	GSE13353	2	0.0539711	0.155291	0.0861282	0.761755	0.44775	0.738695	0.102482	0.995178	1	7.69726	5.85898	6.52733	8.86719	9.09639
reference set	GSE7084	0.1	0.0575121	0.331196	-0.069308	0.0754415	0.0352718	0.143713	-0.0236108	0.00667473	0.0155318	-0.960541	-1.15286	-1.71499	-0.768227	-0.172633
reference set	GSE7084	2	0.170585	0.430681	0.387224	0.463184	0.00332568	0.414038	0.415362	1	0.272477	7.60167	5.93436	6.51388	8.68945	9.73628
reference set	GSE98278	0.1	0.00222424	0.0337128	0.366956	0.640775	0.669339	0.568046	0.366578	0.00294242	0.0414664	-1.82709	-1.92689	-2.20217	-1.72729	-1.49303
reference set	GSE98278	2	0.012166	0.0691366	0.291139	0.787886	0.902366	0.85901	0.227706	1	1	7.91301	6.09882	6.7547	9.07132	9.80951
referenceSet	testSet	module	Z.meanMAR.qual	log.psummary.qual	log.p.propVarExplained.qual	log.p.meanSignAwareKME.qual	log.p.meanSignAwareCorDat.qual	log.p.meanAdj.qual	log.p.meanClusterCoeff.qual	log.p.meanMAR.qual	log.p.Bonfsummary.qual	log.p.Bonf.propVarExplained.qual	log.p.Bonf.meanSignAwareKME.qual	log.p.Bonf.meanSignAwareCorDat.qual	log.p.Bonf.meanAdj.qual	log.p.Bonf.meanClusterCoeff.qual
reference set	GSE13353	0.1	0.680235	-0.921371	-1.15568	-0.933804	-0.588676	-0.908938	NA	-0.605237	-0.319311	-0.553621	-0.331744	0	-0.306878	NA
reference set	GSE13353	2	6.33257	-14.4506	-8.6329	-10.4753	-18.4259	-19.3308	NA	-9.9188	-13.8485	-8.03084	-9.8732	-17.8238	-18.7287	NA
reference set	GSE7084	0.1	0.375167	-0.0831486	-0.0577363	-0.019167	-0.108561	-0.245247	NA	-0.451281	0	0	0	0	0	NA
reference set	GSE7084	2	6.49438	-14.088	-8.83121	-10.4363	-17.7397	-21.9764	NA	-10.38	-13.4859	-8.22915	-9.83426	-17.1376	-21.3744	NA
reference set	GSE98278	0.1	-0.567374	-0.0152731	-0.0118856	-0.00604668	-0.0186607	-0.0304514	NA	-0.145834	0	0	0	0	0	NA
reference set	GSE98278	2	6.08915	-15.188	-9.27224	-11.1453	-19.2307	-22.2904	NA	-9.246	-14.5859	-8.67018	-10.5432	-18.6286	-21.6884	NA
referenceSet	testSet	module	log.p.Bonf.meanMAR.qual	Zsummary.pres	Zdensity.pres	Zconnectivity.pres	Z.propVarExplained.pres	Z.meanSignAwareKME.pres	Z.meanSignAwareCorDat.pres	Z.meanAdj.pres	Z.meanMAR.pres	Z.bicor.kIM	Z.bicor.kME	Z.bicor.kMEall	Z.bicor.bicor	Z.bicor.MAR
reference set	GSE13353	0.1	-0.00317685	6.07237	3.7279	8.41684	-0.541652	7.99746	40.3859	-1.06141	-1.56045	2.13013	8.41684	14.0017	45.7882	2.58159
reference set	GSE13353	2	-9.31674	9.58789	10.0972	9.07858	4.89665	12.282	42.1991	7.91242	4.78148	0.12992	9.07858	28.8019	30.4516	0.735763
reference set	GSE7084	0.1	0	1.28416	1.14086	1.42746	-0.77935	3.06108	38.6936	-1.21439	-0.383443	-2.16884	1.42746	0.908983	46.2477	-0.693472
reference set	GSE7084	2	-9.77794	6.9713	9.70133	4.24126	5.14847	3.06437	14.5697	14.2542	7.05763	2.66304	4.24126	-1.00091	16.8423	3.14028
reference set	GSE98278	0.1	0	14.9684	8.37249	21.5643	0.835516	15.9095	120.17	0.750455	0.057227	8.1315	21.5643	39.8245	146.514	7.47139
reference set	GSE98278	2	-8.64394	12.1328	15.6393	8.62629	7.24616	13.2293	38.3769	18.0493	5.91493	1.97495	8.62629	53.7179	29.0298	1.77726
referenceSet	testSet	module	log.psummary.pres	log.pdensity.pres	log.pconnectivity.pres	log.p.propVarExplained.pres	log.p.meanSignAwareKME.pres	log.p.meanSignAwareCorDat.pres	log.p.meanAdj.pres	log.p.meanClusterCoeff.pres	log.p.meanMAR.pres	log.p.bicor.kIM	log.p.bicor.kME	log.p.bicor.kMEall	log.p.bicor.bicor	log.p.bicor.clusterCoeff
reference set	GSE13353	0.1	-12.1939	-7.67419	-16.7136	-0.151213	-15.1972	-356.177	-0.0676544	NA	-0.0265615	-1.78041	-16.7136	-44.1189	-457.322	NA
reference set	GSE13353	2	-21.9163	-24.573	-19.2596	-6.3121	-34.2472	-388.713	-14.8989	NA	-6.06046	-0.348417	-19.2596	-181.994	-203.244	NA
reference set	GSE7084	0.1	-1.3236	-1.53213	-1.11507	-0.10673	-2.95754	-327.098	-0.0517338	NA	-0.187552	-0.0065846	-1.11507	-0.740694	-466.51	NA
reference set	GSE7084	2	-15.6164	-26.2786	-4.95416	-6.88171	-2.96231	-47.6599	-45.6755	NA	-12.0722	-2.41207	-4.95416	-0.074912	-63.2237	NA
reference set	GSE98278	0.1	-65.6709	-28.6301	-102.712	-0.695265	-56.5648	-3138.24	-0.64495	NA	-0.321316	-15.6736	-102.712	-346.393	-4663.95	NA
reference set	GSE98278	2	-36.7309	-55.9627	-17.4991	-12.6688	-39.5268	-321.796	-72.3986	NA	-8.77988	-1.61732	-17.4991	-628.732	-184.859	NA
referenceSet	testSet	module	log.p.bicor.MAR	log.p.Bonfsummary.pres	log.p.Bonfdensity.pres	log.p.Bonfconnectivity.pres	log.p.Bonf.propVarExplained.pres	log.p.Bonf.meanSignAwareKME.pres	log.p.Bonf.meanSignAwareCorDat.pres	log.p.Bonf.meanAdj.pres	log.p.Bonf.meanClusterCoeff.pres	log.p.Bonf.meanMAR.pres	log.p.Bonf.bicor.kIM	log.p.Bonf.bicor.kME	log.p.Bonf.bicor.kMEall	log.p.Bonf.bicor.bicor
reference set	GSE13353	0.1	-2.30827	-11.7045	-7.29755	-16.1115	0	-14.5951	-355.575	0	NA	0	-1.17835	-16.1115	-43.5168	-456.72
reference set	GSE13353	2	-0.636505	-21.3143	-23.971	-18.6576	-5.71004	-33.6451	-388.111	-14.2968	NA	-5.4584	0	-18.6576	-181.392	-202.642
reference set	GSE7084	0.1	-0.121482	-0.845375	-1.17774	-0.513011	0	-2.35548	-326.496	0	NA	0	0	-0.513011	-0.138634	-465.908
reference set	GSE7084	2	-3.07369	-15.0143	-25.6765	-4.3521	-6.27965	-2.36025	-47.0578	-45.0734	NA	-11.4702	-1.81001	-4.3521	0	-62.6216
reference set	GSE98278	0.1	-13.4015	-65.0689	-28.028	-102.11	-0.0932047	-55.9628	-3137.64	-0.0428902	NA	0	-15.0716	-102.11	-345.791	-4663.35
reference set	GSE98278	2	-1.42294	-36.1288	-55.3606	-16.8971	-12.0668	-38.9247	-321.194	-71.7965	NA	-8.17782	-1.01526	-16.8971	-628.13	-184.257
referenceSet	testSet	module	log.p.Bonf.bicor.clusterCoeff	log.p.Bonf.bicor.MAR	Z.separability.qual	log.p.separability.qual	log.p.Bonf.separability.qual	Z.separability.pres	log.p.separability.pres	log.p.Bonf.separability.pres
reference set	GSE13353	0.1	NA	-1.70621	-0.0992925	-0.267971	0	-0.723078	-0.116234	0
reference set	GSE13353	2	NA	-0.0344453	2.79192	-2.58172	-1.97966	0.883785	-0.724905	-0.122845
reference set	GSE7084	0.1	NA	0	-0.134224	-0.256971	0	-0.250018	-0.222781	0
reference set	GSE7084	2	NA	-2.47163	3.02779	-2.90948	-2.30742	-0.10935	-0.26477	0
reference set	GSE98278	0.1	NA	-12.7994	-1.01981	-0.0725835	0	-0.126008	-0.259529	0
reference set	GSE98278	2	NA	-0.820881	3.12828	-3.05593	-2.45387	1.90192	-1.54377	-0.941714
